# Supplementary material for: The Effect of Seasonal and Annual Variation on the Quality of Polygonatum Cyrtonema Hua Rhizomes
Source: Plants (Basel). 2024 Dec 10;13(24):3459. doi: 10.3390/plants13243459 (PMC11676584; doi:10.3390/plants13243459)
Supplement: Supplementary file 1 [file plants-13-03459-s001.zip]

Archive with 6 entries (6 files):
- !Figure S1 Five year and PS-PA_PCA.tif
- !Figure S2 OPLS-DA score plots of the five pairwise comparisons.tif
- !Table S1 Newly formed and reduced secondary metabolites in each comparison group.xlsx
- !Table S2 KEGG-AS4 vs. AS3.xlsx
- !Table S3 KEGG-AS5 vs. AS4.xlsx
- !Table S4 KEGG-PA vs. PS.xlsx
