# Supplementary material for: The Effect of Seasonal and Annual Variation on the Quality of Polygonatum Cyrtonema Hua Rhizomes
Source: Plants (Basel). 2024 Dec 10;13(24):3459. doi: 10.3390/plants13243459 (PMC11676584; doi:10.3390/plants13243459)
Supplement: Supplementary file 1 [file plants-13-03459-s001.zip › !Table S1 Newly formed and reduced secondary metabolites in each comparison group.xlsx]

## Sheet: Comparison of age setions
Table S1. New formed and reduced secondary metabolites in the comparison of AS2 vs. AS1 groups
Index	Compounds	Class I	Class II	Formula	Level	CAS	AS2a	AS2b	AS2c	AS1a	AS1b	AS1c
Zjzp081805	Sarsasapogenin-3-O-galactoside (Timosaponin A-I)	Steroids	Steroidal saponins	C33H54O8	3	68422-00-4	0	0	0	118382	160573	148938
mws0096	Piperitol	Lignans and Coumarins	Lignans	C20H20O6	3	52151-92-5	0	0	0	34419.6	62325.9	28145.2
pmp001016	Shinonomenine	Alkaloids	Steroid alkaloids	C27H43NO	3	70598-84-4	2.21153e+06	1.80624e+07	586826	0	0	0
Lmmp002334	Quercetin-3-O-rutinoside-7-O-glucoside	Flavonoids	Flavonols	C33H40O21	3	-	10053.1	4115.34	37957.6	0	0	0
Table S1. New formed and reduced secondary metabolites in the comparison of AS3 vs. AS2 groups
Index	Compounds	Class I	Class II	Formula	Level	CAS	AS3a	AS3b	AS3c	AS2a	AS2b	AS2c
Zjhp090609	(E)-5,7-dihydroxy-6,8-dimethyl-3-(4'-hydroxybenzylidene)-chroman-4-one	Flavonoids	Other Flavonoids	C18H16O5	3	-	0	0	0	97490.4	21044.6	46959.8
pmp001016	Shinonomenine	Alkaloids	Steroid alkaloids	C27H43NO	3	70598-84-4	0	0	0	2.21153e+06	1.80624e+07	586826
Smnp010958	Asphodelin	Quinones	Anthraquinone	C30H18O8	3	51419-55-7	0	0	0	378434	98349.5	2.51835e+06
Lmqn006260	2',3',4',5,7-Pentahydroxyflavone	Flavonoids	Flavones	C15H10O7	2	-	0	0	0	33033.3	5056.35	8204.56
pmn001669	Methyl sinapate	Phenolic acids	Phenolic acids	C12H14O5	3	20733-94-2	29715.7	76674.8	60188.7	0	0	0
pmb2620	3,4-Dimethoxycinnamic acid	Phenolic acids	Phenolic acids	C11H12O4	3	2316-26-9	35845.8	57418.7	46248	0	0	0
MWSmce083	Ferulic acid methyl ester	Phenolic acids	Phenolic acids	C11H12O4	3	2309-07-1	49669.1	66281.8	48692.1	0	0	0
Zjzp081805	Sarsasapogenin-3-O-galactoside (Timosaponin A-I)	Steroids	Steroidal saponins	C33H54O8	3	68422-00-4	158791	167963	158485	0	0	0
Zbdn007423	6,7-Dimethoxy-4-chromanone	Flavonoids	Other Flavonoids	C11H12O4	3	-	28284	59013.9	44323.1	0	0	0
Zmxp005470	Tricin-7-O-(6''-O-malonyl)glucoside	Flavonoids	Flavones	C26H26O15	3	-	310622	314287	304897	0	0	0
Smln006508	Laccaic acid D	Quinones	Anthraquinone	C16H10O7	3	18499-84-8	21262.1	41670.4	18685.8	0	0	0
Salp002057	neoverataline A	Alkaloids	Steroid alkaloids	C27H41NO8	2	-	2.20913e+06	1.75612e+06	1.54434e+06	0	0	0
Zmhn003269	6-Hydroxyrhein	Quinones	Anthraquinone	C15H8O7	2	-	16763.9	37714.8	28358.6	0	0	0
MWSHY0174	Epicatechin	Flavonoids	Flavanols	C15H14O6	3	490-46-0	100608	1.87837e+06	1.167e+06	0	0	0
Qmgp102023	Cyclopamine	Alkaloids	Terpenoid alkaloids	C27H41NO2	3	4449-51-8	105612	57013	49235.6	0	0	0
Zjmp101908	Diosgenin-Glc-Glc	Steroids	Steroidal saponins	C39H62O13	1	-	49412.9	26342.5	40038.8	0	0	0
Table S1. New formed and reduced secondary metabolites in the comparison of AS4 vs. AS3 groups
Index	Compounds	Class I	Class II	Formula	Level	CAS	AS4a	AS4b	AS4c	AS3a	AS3b	AS3c
Zmsp009001	2-hydroxy-3-{[3,4,5-trihydroxy-6-({[3,4,5-trihydroxy-6-(hydroxymethyl)oxan-2-yl]oxy}methyl)oxan-2-yl]oxy}propyl octadeca-9,12-dienoate	Others	Others	C33H58O14	3	-	0	0	0	56856.1	29809.6	32455
Lmnn102603	Nuezhengalaside	Terpenoids	Monoterpenoids	C18H28O9	2	-	0	0	0	1.30159e+06	1.41615e+06	1.38578e+06
Wbkp008793	(3S,3'S)-N,N'-((1R,2R)-4-((3,4,5-trihydroxy-6-methyltetrahydro-2H-pyran-2-yl)oxy)cyclohexane-1,2-diyl)bis(2-methyl-2,3,4,9-tetrahydro-1H-pyrido[3,4-b]indole-3-carboxamide)	Alkaloids	Alkaloids	C38H48N6O7	3	-	0	0	0	120369	72156.9	49634.4
MWSprf138	Indole-3-acetic acid (IAA)	Alkaloids	Plumerane	C10H9NO2	3	87-51-4	16683.7	26774.4	22692.1	0	0	0
Zjhp082618	Isochiapagenin-Glc	Steroids	Steroidal saponins	C33H52O9	2	-	4.72774e+06	6.44814e+06	5.70914e+06	0	0	0
NK10264324	Phloroglucinol; 1,3,5-Benzenetriol	Phenolic acids	Phenolic acids	C6H6O3	2	108-73-6	1.30181e+06	1.08523e+06	1.21013e+06	0	0	0
Qabp009500	Dehydroxy Epiruscogenin-glucose-glucoside*	Steroids	Steroidal saponins	C39H62O13	3	-	42098.8	53752.9	46037.9	0	0	0
MWSmce437	Spirost-5-en-3-yl-[6-deoxymannosyl(1→2)]glucoside (Prosapogenin A)	Steroids	Steroidal saponins	C39H62O12	3	19057-67-1	16293.2	14486.2	11553.2	0	0	0
MWS20151	Apigenin; 4',5,7-Trihydroxyflavone	Flavonoids	Flavones	C15H10O5	3	520-36-5	90069.5	85530.7	84368.3	0	0	0
Lmtp003948	3',5',5,7-Tetrahydroxy-4'-methoxyflavanone-3'-O-glucoside	Flavonoids	Flavones	C22H24O12	2	-	6.76593e+06	7.17094e+06	6.20444e+06	0	0	0
mws0346	3-(3-Hydroxyphenyl)-propionic acid	Phenolic acids	Phenolic acids	C9H10O3	3	621-54-5	52124.3	63089.7	66045.1	0	0	0
Wbjp005343	(25R)-Spirost-4-ene-3,12-dione-rhamnose	Alkaloids	Alkaloids	C33H48O9	2	-	1.08411e+07	1.3139e+07	1.44403e+07	0	0	0
Zjhp090609	(E)-5,7-dihydroxy-6,8-dimethyl-3-(4'-hydroxybenzylidene)-chroman-4-one	Flavonoids	Other Flavonoids	C18H16O5	3	-	89815	129158	90807.3	0	0	0
MWS20148	Apigenin-4'-O-glucoside	Flavonoids	Flavones	C21H20O10	3	20486-34-4	1.95103e+06	1.42539e+06	2.54333e+06	0	0	0
Jmyn004251	3,17,22,26-Tetrahydroxy-furost-5-ene-3-O-glucosyl(1→2)glucosyl(1→4)galactoside-26-O-glucoside (Pratioside B)	Steroids	Steroidal saponins	C51H84O25	3	150175-09-0	35174.1	49309.6	31037.9	0	0	0
pmb0508	p-Coumaroylagmatine	Alkaloids	Phenolamine	C14H20N4O2	3	7295-86-5	393781	409796	420055	0	0	0
Zjhp082627	iso-Yamogenin-Glc-Glc*	Steroids	Steroidal saponins	C39H62O13	3	-	36481.2	46186.3	55253.3	0	0	0
pmp001016	Shinonomenine	Alkaloids	Steroid alkaloids	C27H43NO	3	70598-84-4	552505	991031	1.97765e+06	0	0	0
Lmhn003799	Feruloylferuloyltartaric acid	Phenolic acids	Phenolic acids	C24H22O12	3	-	109589	125784	94514.9	0	0	0
Lssp210422	Genistein	Flavonoids	Isoflavones	C15H10O5	3	446-72-0	74484.8	81285.3	83429.6	0	0	0
mws1683	Andrographolide	Terpenoids	Ditepenoids	C20H30O5	2	5508-58-7	155570	147973	158063	0	0	0
Lmgp004731	Genistein-7-O-galactoside	Flavonoids	Isoflavones	C21H20O10	3	-	1.75775e+06	1.18765e+06	2.04029e+06	0	0	0
Qmgp102132	Vertaline B	Alkaloids	Steroid alkaloids	C27H45NO3	3	-	1.5399e+06	1.5641e+06	1.45478e+06	0	0	0
pme3381	3-Hydroxyphenylacetic Acid Methyl Ester	Phenolic acids	Phenolic acids	C9H10O3	3	42058-59-3	62095.4	85523.3	68561.6	0	0	0
Lshp011102	7-Deoxynarciclasine glucoside	Alkaloids	Piperidine alkaloids	C20H23NO11	3	-	71863.8	83493.8	130387	0	0	0
pmf0557	Orange I	Alkaloids	Alkaloids	C16H11N2NaO4S	2	523-44-4	383101	400291	420853	0	0	0
pma0948	Phenylethanolamine	Alkaloids	Alkaloids	C8H11NO	3	7568-93-6	83461.7	180913	78166.6	0	0	0
pmb0478	Coumarin O-rutinoside	Lignans and Coumarins	Coumarins	C21H26O11	3	-	148040	187466	131531	0	0	0
Lmqn006260	2',3',4',5,7-Pentahydroxyflavone	Flavonoids	Flavones	C15H10O7	2	-	103317	158317	50253.6	0	0	0
Wbhp009625	5-Ethenyl-7-hydroxy-1,5,12-trimethyl-10-oxatetracyclo[7.6.1.02,7.012,16]hexadecan-11-one	Terpenoids	Terpene	C20H30O3	3	-	76985.3	78229.5	57263.4	0	0	0
pmb0628	Eriodictyol-8-C-glucoside-4'-O-glucoside	Flavonoids	Flavanones	C27H32O16	3	-	1.14867e+06	1.36332e+06	1.26176e+06	0	0	0
Zjcp102016	17-Hydroxyspirost-5-en-3-yl-2-O-[6-deoxymannosyl(1→2)]glucoside (Polyphyllin VI)	Steroids	Steroidal saponins	C39H62O13	3	55916-51-3	77101.5	88761.3	85741.3	0	0	0
Lmbp007453	6,8-Dihydroxy-2-(2-phenylethyl)chromone	Others	Chromone	C17H14O4	3	-	81357.4	128449	66621.6	0	0	0
MWSmce712	Ethyl phenylacetate	Phenolic acids	Phenolic acids	C10H12O2	3	101-97-3	118877	86701.2	85051	0	0	0
Table S1. New formed and reduced secondary metabolites in the comparison of AS5 vs. AS4 groups
Index	Compounds	Class I	Class II	Formula	Level	CAS	AS5a	AS5b	AS5c	AS4a	AS4b	AS4c
MWSHY0174	Epicatechin	Flavonoids	Flavanols	C15H14O6	3	490-46-0	0	0	0	30476.7	103378	21587.5
Wasn003547	Heptane-1,7-diol sulfate	Others	Others	C7H16O5S	3	-	0	0	0	84789.1	54644	64450.4
mws1454	Persicoside	Flavonoids	Flavanones	C23H26O11	2	28978-03-2	0	0	0	155758	223862	62568.6
Wbtn006715	1,2,4,5,8-pentahydroxy-6-methylanthracene-9,10-dione	Flavonoids	Other Flavonoids	C15H10O7	3	-	22188.5	19980.3	27934.9	0	0	0
mws0096	Piperitol	Lignans and Coumarins	Lignans	C20H20O6	3	52151-92-5	2991.73	3875.09	19757.4	0	0	0

## Sheet: Spring vs. autumn
Table S1. New formed and reduced secondary metabolites in the comparison of PA vs. PS groups
Index	Compounds	Class I	Class II	Formula	Level	CAS	PAa	PAb	PAc	PSa	PSb	PSc
HJAP056	Dihydroxy-dimethoxyflavone-7-O-glucoside*	Flavonoids	Flavones	C23H24O11	3	-	0	0	0	145439	93984.4	148871
Wbmp104211	Corypalline	Alkaloids	Isoquinoline alkaloids	C11H15NO2	1	450-14-6	0	0	0	964500	8847.31	885137
MWSCX017	4-hydroxyphenyl acrylaldehyde	Others	Aldehyde compounds	C9H8O3	3	-	0	0	0	1.09016e+06	1.31235e+06	1.2944e+06
mws0894	Glycitin	Flavonoids	Isoflavones	C22H22O10	3	40246-10-4	0	0	0	259462	44935.7	129173
Lamp007163	4'-Demethyleucomin glucoside*	Flavonoids	Other Flavonoids	C22H22O10	1	-	0	0	0	1.43261e+06	213678	1.06013e+06
Wagp007639	N-(4-hydroxyphenethyl)cinnamamide*	Alkaloids	Alkaloids	C17H17NO2	3	-	0	0	0	68583.2	121493	39579.8
pmp000703	6'-O-D-Glucosylsweroside	Terpenoids	Monoterpenoids	C22H32O14	3	-	0	0	0	912721	1.32264e+06	1.18804e+06
pme1439	p-Coumaric acid	Phenolic acids	Phenolic acids	C9H8O3	3	501-98-4	0	0	0	1.56153e+06	1.8227e+06	1.89703e+06
Wagp002530	2-Methoxy-1-benzofuran-5-carbaldehyde	Others	Others	C10H8O3	2	-	0	0	0	1.24676e+07	9.04708e+06	1.3558e+07
Zbsp007084	Butin; 7,3',4'-Trihydroxyflavanone*	Flavonoids	Flavanones	C15H12O5	1	492-14-8	0	0	0	2.83254e+06	199891	1.21935e+06
Labn002291	Rhamnosyl-gentisic acid-5-O-β-D-glucoside	Phenolic acids	Phenolic acids	C19H26O13	2	-	0	0	0	1.6571e+06	1.72555e+06	2.01255e+06
Salp001788	Germine*	Alkaloids	Steroid alkaloids	C27H43NO8	3	508-65-6	0	0	0	386233	325251	648448
Zjhp090625	7-O-β-D-glucopyranoside-5-hydroxy-3-(4'-hydroxybenzylidene)-chroman-4-one*	Flavonoids	Other Flavonoids	C22H22O10	1	-	0	0	0	758096	164740	569469
Zbfn001230	3'-Gallic acyl sucrose	Phenolic acids	Phenolic acids	C19H26O14	2	-	0	0	0	2.4177e+06	1.99966e+06	2.50145e+06
Zjhp090608	Polygonatone D	Flavonoids	Other Flavonoids	C17H18O5	2	-	0	0	0	5.61859e+06	70310.2	608707
MWSHY0135	Isorhamnetin-3-O-rutinoside (Narcissin)*	Flavonoids	Flavonols	C28H32O16	1	604-80-8	0	0	0	1.10565e+06	1.27328e+06	1.15814e+06
MWSHY0017	Naringenin (5,7,4'-Trihydroxyflavanone)*	Flavonoids	Flavanones	C15H12O5	1	480-41-1	0	0	0	2.74383e+06	184785	1.11015e+06
pmb0618	Hesperetin-8-C-glucoside-3'-O-glucoside	Flavonoids	Flavonols	C28H34O16	3	-	0	0	0	101072	72743	95796.4
mws1212	Ferulic acid methyl ester	Phenolic acids	Phenolic acids	C11H12O4	3	2309-07-1	0	0	0	170833	378994	375257
Saln003605	3'-O-Feruloyl Swertiamarin	Terpenoids	Monoterpenoids	C26H30O13	3	-	0	0	0	1.13631e+06	1.56139e+06	2.1832e+06
Lmbp002336	Quercetin-3-O-(2''-O-rhamnosyl)galactoside	Flavonoids	Flavonols	C27H30O16	3	-	0	0	0	93153	16949.4	35183.7
Zbzp002041	Malvidin-3,5-di-O-glucoside*	Flavonoids	Anthocyanidins	C29H35O17+	3	-	0	0	0	1.07433e+06	1.79815e+06	1.15812e+06
Lamn006238	3,9-dihydroeucomnalin glucoside*	Flavonoids	Other Flavonoids	C23H26O11	2	-	0	0	0	242430	122529	136893
Happ003269	Malvidin-3-O-(6''-O-p-coumaroyl)glucoside-5-O-glucoside	Flavonoids	Anthocyanidins	C38H41O19+	3	-	0	0	0	309087	428263	298030
Lmhp003217	2'-Hydoxy-5-methoxyGenistein-O-rhamnosyl-glucoside*	Flavonoids	Isoflavones	C28H32O16	1	-	0	0	0	1.49339e+06	1.44428e+06	1.92176e+06
Hmlp004943	Nitensoside B*	Lignans and Coumarins	Coumarins	C28H32O16	1	-	0	0	0	1.90856e+06	1.4172e+06	1.92007e+06
HJN041	Epicatechin glucoside	Flavonoids	Flavanols	C21H24O11	3	-	0	0	0	59777.8	64164.3	74031.3
Lcyp000677	Prunetin-4'-O-glucoside(Prunitrin)*	Flavonoids	Isoflavones	C22H22O10	1	154-36-9	0	0	0	1.47798e+06	315139	927619
Zjhp090636	5,7-dihydroxy-3-(4'-hydroxybenzylidene)-chroman-4-one*	Flavonoids	Other Flavonoids	C16H12O5	3	-	0	0	0	340784	43480	171953
Hmgn001278	Verbasoside	Phenolic acids	Phenolic acids	C20H30O12	3	61548-34-3	0	0	0	318494	240579	289734
Zjxp101225	26-O-Glucosyl-furost-20(22)-25(27)-diene-3,12,26-triol-3-O-glucosyl(1→2)-galactoside	Steroids	Steroidal saponins	C45H72O19	1	-	0	0	0	1.28683e+06	1.07179e+06	1.72705e+06
Lcdn000603	3,5-Dimethoxy-4-acetoxy trans-cinnamyl beta-D-glucopyranoside	Others	Others	C19H26O10	3	-	0	0	0	111502	95430.3	148559
Wdjp004614	2-(7-hydroxy-4-methoxyphenanthren-2-yl)oxy-6-(hydroxymethyl)oxane-3,4,5-triol	Others	Others	C21H22O8	2	-	0	0	0	742276	671727	932858
Ladp005021	Kumatakenin malonyl glucoside	Flavonoids	Flavones	C26H26O14	2	-	0	0	0	395728	87556.7	305767
Lmsp004721	Tamarixetin-3-O-glucoside-7-O-rhamnoside*	Flavonoids	Flavonols	C28H32O16	1	-	0	0	0	1.67964e+06	1.35465e+06	1.85234e+06
Sacn004878	Orobanchoside*	Phenolic acids	Phenolic acids	C29H36O16	2	-	0	0	0	225517	25914.3	100752
Salp001817	cevine*	Alkaloids	Steroid alkaloids	C27H43NO8	3	124-98-1	0	0	0	434113	291254	628787
Layp006138	5-Hydroxy-3',4',7-trimethoxyflavone glucoside	Flavonoids	Flavones	C24H26O11	2	-	0	0	0	167270	38184.2	95708.3
MWSCX015	Caffeic aldehyde	Phenolic acids	Phenolic acids	C9H8O3	3	141632-15-7	0	0	0	2.05073e+06	3.17263e+06	3.00216e+06
mws0093	Coniferyl alcohol	Phenolic acids	Phenolic acids	C10H12O3	3	458-35-5	0	0	0	58820.7	47609.3	71885.4
Zmdn006929	Aloe-Emodin-9-Anthrone	Quinones	Anthraquinone	C15H12O4	1	6247-99-0	0	0	0	99486.3	4510.3	36446.2
Wbtn006810	6,7-dihydroxy-1,3-dimethoxyxanthen-9-one	Flavonoids	Other Flavonoids	C15H12O6	3	-	0	0	0	81837.4	4274.37	37279
Zalp003488	4-O-Caffeoylquinic acid methyl ester*	Phenolic acids	Phenolic acids	C17H20O9	3	123372-74-7	0	0	0	110006	151405	139770
Zmqp002952	Delphinidin-3-O-rutinoside-7-O-glucoside	Flavonoids	Anthocyanidins	C33H41O21+	3	-	0	0	0	47757.7	14703.4	9938.36
Ladp005693	portulacanone A malonyl glucoside	Flavonoids	Other Flavonoids	C27H30O13	3	-	0	0	0	480258	109446	352662
HJAP120	Rhamnetin-3-O-Rutinoside*	Flavonoids	Flavonols	C28H32O16	1	-	0	0	0	1.88433e+06	1.40914e+06	1.52246e+06
MWS0618	Pantothenol	Others	Alcohol compounds	C9H19NO4	3	16485-10-2	0	0	0	76312.4	115690	83695.1
Wbmp005699	Oxoflaccidin-glucose	Quinones	PhenAnthraquinones	C22H22O10	1	-	0	0	0	908519	125346	848826
Zmjp003597	Ampelopsisionoside	Others	Ketone compounds	C19H32O8	3	-	0	0	0	656522	740421	1.06402e+06
Saln003574	Genameside C	Terpenoids	Monoterpenoids	C23H34O15	3	-	0	0	0	1.13356e+06	1.51737e+06	2.00573e+06
MWSprf137	Acacetin-7-O-glucoside (Tilianin)	Flavonoids	Flavones	C22H22O10	2	4291-60-5	0	0	0	749769	138477	588569
Happ001851	Malvidin-3,5-di-O-glucoside (Malvin)*	Flavonoids	Anthocyanidins	C29H35O17+	3	16727-30-3	0	0	0	511924	842768	552274
MWSHY0064	Isorhamnetin-3-O-neohesperidoside*	Flavonoids	Flavonols	C28H32O16	1	55033-90-4	0	0	0	1.47646e+06	1.2665e+06	1.53233e+06
pmb3068	1-O-p-Coumaroylquinic acid	Phenolic acids	Phenolic acids	C16H18O8	3	-	0	0	0	38461.6	49871.5	61673.2
Rfmb25702	Pinoresinol-4-O-(6''-acetyl)glucoside	Lignans and Coumarins	Lignans	C28H34O12	3	-	0	0	0	43734.9	54154.3	45760.4
MWSHY0176	Farrerol (6,8-Dimethyl-5,7,4'-trihydroxyflavanone)	Flavonoids	Flavanones	C17H16O5	3	24211-30-1	0	0	0	194398	10009.5	54654.9
Zmdn007764	isoemodin	Quinones	Anthraquinone	C15H10O5	2	-	0	0	0	81226.2	6542.08	23229.1
Lmfn006411	Cryptostrobin (8-C-Methyl-5,7-Dihydroxyflavanone)	Flavonoids	Flavanones	C16H14O4	2	-	0	0	0	413079	21538	139958
Zbjn006482	Kaempferide-3-O-glucoside*	Flavonoids	Flavonols	C22H22O11	3	-	0	0	0	135319	6150.34	80199.7
MWSN0023	Quercetin*	Flavonoids	Flavonols	C15H10O7	3	117-39-5	0	0	0	274095	15452.3	123406
Lmyn005330	Demethyl-dehydroxysecoisolariciresinol	Lignans and Coumarins	Lignans	C19H24O5	3	-	0	0	0	7429.13	14877	19793.9
Zblp004976	2,4'-Dihydroxy-4,6-dimethoxydihydrochalcone	Flavonoids	Chalcones	C17H18O5	3	151752-07-7	0	0	0	81953	3006.66	28848.1
mws1454	Persicoside*	Flavonoids	Flavanones	C23H26O11	2	28978-03-2	0	0	0	335121	28595.7	128338
Zjmp102023	iso-methyl-ophiopogonone B	Flavonoids	Other Flavonoids	C19H18O5	3	-	0	0	0	35237.9	5003.42	22140.1
Wbmp003697	(R)-3-(3'-Hydroxybutyl)-2,4,4-trimethylcyclohexa-2,5-dienone	Terpenoids	Sesquiterpenoids	C13H20O2	3	-	0	0	0	192980	126522	249036
Lakn003296	Acetyl-2-β-D-glucopyranosyloxy-5-hydroxy-phenylacetic acid	Phenolic acids	Phenolic acids	C16H20O10	3	-	0	0	0	21548.4	49061.6	76574.9
ZBN0428	6-Hydroxykaempferol-3,6-O-Diglucoside*	Flavonoids	Flavonols	C27H30O17	3	-	0	0	0	369433	97115.4	282255
Zbfn004680	2-(3,4-Dihydroxyphenethoxy)-6-(3,4,5-trihydroxycaffeoyl)-O-arabinopyranosyl-D-glucose	Phenolic acids	Phenolic acids	C28H34O16	2	-	0	0	0	376231	55199.1	141090
pmn001741	Oleoside	Terpenoids	Monoterpenoids	C16H22O11	3	178600-68-5	0	0	0	122043	106293	120713
Zmdn002049	Epicatechin-4'-O-β-D-glucopyranoside	Flavonoids	Flavanols	C21H24O11	3	-	0	0	0	82423.1	94993.7	120849
Hmln000659	3-O-Galloyl-D-glucose	Phenolic acids	Phenolic acids	C13H16O10	3	-	0	0	0	195810	170111	316740
mws1574	Geniposidic acid*	Terpenoids	Monoterpenoids	C16H22O10	3	27741-01-1	0	0	0	32500.7	39533.6	84862.8
pmc1990	4'-Hydroxy-5,7-dimethoxyflavanone	Flavonoids	Flavanones	C17H16O5	3	-	0	0	0	110453	3781.95	43772.5
Wasn002902	O-p-Coumaroylgalactaric acid	Phenolic acids	Phenolic acids	C15H16O10	1	-	0	0	0	293283	396155	412349
Lmpp003228	Petunidin-3-O-(6''-O-caffeoyl)glucoside	Flavonoids	Anthocyanidins	C31H29O15+	3	-	0	0	0	550009	108215	150783
Lmbn002644	4-Methylbenzaldehyde	Others	Aldehyde compounds	C8H8O	3	104-87-0	0	0	0	21248.6	98378.9	91981.4
Lmsp003790	Isorhamnetin-3-O-sophoroside-7-O-rhamnoside	Flavonoids	Flavonols	C34H42O21	3	41328-75-0	0	0	0	73252.3	134508	141537
ZBN0077	Isorhamnetin-7-O-glucoside (Brassicin)	Flavonoids	Flavonols	C22H22O12	3	6743-96-0	0	0	0	297915	68516.2	128098
pmb0626	Apigenin-6-C-glucoside-7-O-Sophoroside	Flavonoids	Flavones	C33H40O20	3	-	0	0	0	55523.3	70763.4	79472.5
Ybnn006457	Artocarpanone	Flavonoids	Flavanones	C16H14O6	3	-	0	0	0	358326	13344.7	116902
Wbtn006715	1,2,4,5,8-pentahydroxy-6-methylanthracene-9,10-dione*	Flavonoids	Other Flavonoids	C15H10O7	3	-	0	0	0	377221	19016.8	195264
Zblp004717	3'-methoxyquercetin-3-O-L-rhamnosyl(1→2)-glucopyranoside*	Flavonoids	Flavonols	C28H32O16	1	-	0	0	0	1.59837e+06	1.26812e+06	1.53402e+06
Lmmp002463	Sexangularetin-3-O-glucoside-7-O-rhamnoside*	Flavonoids	Flavonols	C28H32O16	1	-	0	0	0	1.19031e+06	1.02946e+06	1.18862e+06
mws0066	Isorhamnetin; 3'-Methoxy-3,4',5,7-Tetrahydroxyflavone	Flavonoids	Flavonols	C16H12O7	3	480-19-3	0	0	0	402481	9036.09	156919
Lmjp003295	6-Methoxykaempferol-3-O-glucoside*	Flavonoids	Flavonols	C22H22O12	2	63422-27-5	0	0	0	1.07057e+06	130940	549019
pmn001672	Furanofructosyl-α-D-(3-mustard acyl)glucoside	Phenolic acids	Phenolic acids	C23H32O15	3	-	0	0	0	67154.9	37271.2	40908
Lamp008287	3-Hydroxy-9,10-dimethoxypterocarpan	Flavonoids	Other Flavonoids	C17H16O5	3	-	0	0	0	113289	7213.37	66876.8
mws0789	Pinocembrin (Dihydrochrysin)	Flavonoids	Flavanones	C15H12O4	1	480-39-7	0	0	0	90620.4	10037.1	37763.5
Lmmn002131	3'-Methoxyorobol-7-O-glucoside	Phenolic acids	Phenolic acids	C22H22O11	3	-	0	0	0	125389	155756	117531
mws1659	Emodin	Quinones	Anthraquinone	C15H10O5	3	518-82-1	0	0	0	73965.3	2863.13	20525.4
pmp001310	6-Hydroxykaempferol-3,6-O-Diglucoside	Flavonoids	Flavonols	C27H30O17	3	-	0	0	0	255692	61728.1	103882
Lmdn002671	Purpureaside C	Phenolic acids	Phenolic acids	C35H46O20	3	108648-07-3	0	0	0	39910.3	85947.3	88683.3
Zasp003840	Deltonin*	Steroids	Steroidal saponins	C45H72O17	2	55659-75-1	0	0	0	115912	76235.7	118001
Wahp006589	Homeriodictyol	Flavonoids	Flavanones	C16H14O6	3	-	0	0	0	69196	18397.1	29589.7
Hahn002372	apocynin	Others	Others	C9H10O3	3	-	0	0	0	112751	149223	171113
Zmdn003762	Isosyringinoside	Lignans and Coumarins	Lignans	C23H34O14	2	152686-85-6	0	0	0	230951	398913	347694
MWSHY0111	Calycosin-7-O-glucoside	Flavonoids	Isoflavones	C22H22O10	3	20633-67-4	0	0	0	1.59059e+06	971768	2.09863e+06
Zjmp101936	Spirost-5-ene-3,14-diol-3-O-rhamnosyl(1→2)[xylosyl(1→4)]glucoside	Steroids	Steroidal saponins	C44H70O17	3	-	0	0	0	41476.8	28718.4	57638.1
Wbtn005728	Tetrahydroswertianolin	Flavonoids	Other Flavonoids	C20H24O11	3	189289-76-7	0	0	0	24645.3	115315	209393
Labn002716	galloyl acetyl glucoside	Phenolic acids	Phenolic acids	C15H18O11	3	-	0	0	0	103420	84919.1	140792
Hmln002100	Nortrachelogenin-4-O-glucoside	Lignans and Coumarins	Lignans	C26H32O12	2	33464-78-7	0	0	0	1.01818e+06	645619	1.31527e+06
Zahp006974	Cinnamoyltyramine*	Alkaloids	Phenolamine	C17H17NO2	3	20384-14-9	0	0	0	36113	90876.7	33561.3
Lmlp001118	3'-Glucosyl-6,7-dihydroxy-N-methyl-benzyltetrahydroisoquinoline	Alkaloids	Isoquinoline alkaloids	C23H29NO8	3	-	0	0	0	78882	122237	112290
Zbrn006627	Chrysoeriol-5-O-glucoside*	Flavonoids	Flavones	C22H22O11	3	-	0	0	0	122506	21986.7	79695.9
Cmsp005051	Isolariciresinol-9-O-glucoside	Lignans and Coumarins	Lignans	C26H34O11	3	-	0	0	0	53758.8	20762.8	107608
Wbtp006564	4,8,10-trihydroxy-2-methoxy-1h,2h-furo[3,2-a]xanthen-11-one	Flavonoids	Other Flavonoids	C16H12O7	3	-	0	0	0	56861.1	2976.04	24488.3
pmb0745	Tricin-4'-O-syringyl alcohol	Flavonoids	Flavones	C26H24O10	3	-	0	0	0	19896.6	14636.4	9744.94
Zbpn004791	Phloretin-2'-O-(6''-O-glucoside)glucoside	Flavonoids	Chalcones	C27H34O15	3	-	0	0	0	67237.6	55569.5	27217.7
pmb0639	Apigenin-8-C-glucoside-7-O-Sophoroside	Flavonoids	Flavones	C33H40O20	3	-	0	0	0	95975.8	64229.1	81647.3
mws1526	Sweroside	Terpenoids	Monoterpenoids	C16H22O9	3	14215-86-2	0	0	0	848318	975320	793262
Lasp003143	1,4-Benzodioxin-6-propanol	Others	Alcohol compounds	C11H12O3	2	-	0	0	0	133138	100340	148062
Lmgp005640	Isorhamnetin-3-O-Galactoside; Cacticin	Flavonoids	Flavonols	C22H22O12	3	6743-92-6	0	0	0	198579	50750	108799
Zjcp102034	3,5,6-Trihydroxy-7(8)-en-isospirostanol-3-O-glucosyl(1→3)[rhamnosyl(1→2)]glucoside (Parisvietnaside A)	Steroids	Steroidal saponins	C45H72O19	3	-	0	0	0	179785	169990	157924
pmn001642	Kaempferol-3-O-(2''-O-acetyl)glucuronide	Flavonoids	Flavonols	C23H20O13	3	-	0	0	0	56170.4	118475	74041.4
pmb2601	7-Hydroxycoumarin-O-rhamnoside	Lignans and Coumarins	Coumarins	C15H16O7	3	-	0	0	0	22987.3	50408.4	27521.2
MWSHC20100	lycopodone	Flavonoids	Flavones	C27H26O11	3	851385-04-1	0	0	0	16510	35934.9	18642.1
ZBN0082	Quercetin-3-O-glucoside-7-O-rhamnoside	Flavonoids	Flavonols	C27H30O16	3	-	0	0	0	36554.3	51818.9	44173.3
pmb4777	4-Hydroxy-7-methoxycoumarin-β-rhamnoside	Lignans and Coumarins	Coumarins	C16H18O8	3	-	0	0	0	14134.6	58891.3	45676
Zmlp003063	Luteolin-7-O-(2''-O-rhamnosyl)rutinoside*	Flavonoids	Flavones	C33H40O19	3	-	0	0	0	131667	213705	139394
Wbtn006721	6,8-dihydroxy-3-methyl-9-oxoxanthene-1-carboxylic acid	Others	Ketone compounds	C15H10O6	3	-	0	0	0	39721.3	6834.5	15420
Zmgp002857	Quercetin-3-O-α-rhamnosyl (1→2)-[α-rhamnosyl (1→6)]-β-glucoside	Flavonoids	Flavonols	C33H40O20	3	-	0	0	0	39116.7	4729.34	23459.7
Zmpn002440	3,4,2',4',6'-Pentahydroxychalcone	Flavonoids	Chalcones	C15H12O6	3	73692-51-0	0	0	0	66186.4	6833.87	33019.7
Zbsp003857	3'-O-Methyltricetin-5-O-glucoside*	Flavonoids	Flavones	C22H22O12	3	-	0	0	0	977947	210073	474561
mws1422	Epiafzelechin	Flavonoids	Flavanols	C15H14O5	3	24808-04-6	0	0	0	630180	82473.5	229633
Wdtp003384	3,4,5,6-tetrahydroxy-6-[4-(2-methylpropanoyloxymethyl)phenoxy]oxane-2-carboxylic acid	Phenolic acids	Phenolic acids	C17H22O10	3	-	0	0	0	327487	211219	194794
Lmmp002904	Gossypetin-3-O-glucoside-8-O-xyloside	Flavonoids	Flavonols	C26H28O17	3	-	0	0	0	8602.32	14733	37864.2
ZBN0188	Quercetin-3,7-Di-O-glucoside*	Flavonoids	Flavonols	C27H30O17	3	6892-74-6	0	0	0	289634	84409.8	273065
Zbpp001992	Isorhamnetin-3-O-Glucoside*	Flavonoids	Flavonols	C22H22O12	2	5041-82-7	0	0	0	938673	183682	691858
Lacn005143	xylosyl Phellamurin	Flavonoids	Flavanonols	C31H38O15	3	-	0	0	0	164019	74479.3	158148
MWSmce355	Methyl Syringate	Phenolic acids	Phenolic acids	C10H12O5	3	884-35-5	0	0	0	10803.4	26179.4	47299.5
Lmsp003881	Kaempferol-3-O-rutinoside-7-O-rhamnoside	Flavonoids	Flavonols	C33H40O19	3	-	0	0	0	18095.6	16586.6	43703.6
MWStz043	3,4-Di-O-caffeoylquinic acid methyl ester	Phenolic acids	Phenolic acids	C26H26O12	3	114637-83-1	0	0	0	19349.4	27620.6	25300.7
HJN051	Tamarixetin-3-O-rutinoside	Flavonoids	Flavonols	C28H32O16	1	-	0	0	0	200751	149729	248101
pmp000133	Ussuriedinone	Alkaloids	Steroid alkaloids	C27H35NO3	3	125201-08-3	0	0	0	23578.5	22472.2	35367.1
HJN104	Dihydromyricetin-3-O-glucoside	Flavonoids	Flavanonols	C21H22O13	3	-	0	0	0	110389	135037	189785
mws1035	Kaempferol-3-O-robinoside-7-O-rhamnoside (Robinin)*	Flavonoids	Flavonols	C33H40O19	3	301-19-9	0	0	0	114722	147252	128976
Lmcp004436	Cyanidin-3-O-(6''-O-caffeoyl)glucoside	Flavonoids	Anthocyanidins	C30H27O14+	3	-	0	0	0	299531	15528.7	98772
HJAP061	Quercetin-3-O-(2''-O-arabinosyl)rutinoside	Flavonoids	Flavonols	C32H38O20	3	-	0	0	0	22106	11052.5	50305.6
mws0036	Hesperetin-7-O-rutinoside (Hesperidin)	Flavonoids	Flavanones	C28H34O15	3	520-26-3	0	0	0	5715.41	26698.3	21400.3
Zbnn006442	Eriodictyol (5,7,3',4'-Tetrahydroxyflavanone)	Flavonoids	Flavanones	C15H12O6	3	552-58-9	0	0	0	40640.7	5083.68	27941.7
MWSmce466	4-Hydroxyacetophenone	Others	Ketone compounds	C8H8O2	3	99-93-4	0	0	0	102831	120243	102841
ZBN0193	Isorhamnetin-3-O-glucoside-7-O-rhamnoside	Flavonoids	Flavonols	C28H32O16	3	17331-71-4	0	0	0	230333	147559	218905
Sakn004920	Isolugrandoside*	Phenolic acids	Phenolic acids	C29H36O16	2	-	0	0	0	261790	22675	114661
Zbhn006453	Pedalitin	Flavonoids	Flavones	C16H12O7	3	22384-63-0	0	0	0	67859.9	2763.86	30505.9
Lmsn004132	6-Hydroxy-4',5,7-trimethoxyflavanone; Hamiltone A	Flavonoids	Flavanones	C18H18O6	3	6626-61-5	0	0	0	33712.9	164865	116521
Lhhp120814	Eugenol	Phenolic acids	Phenolic acids	C10H12O2	3	97-53-0	0	0	0	1.30884e+06	1.49381e+06	1.52605e+06
Zmbp002578	Cyanidin-3-O-(6''-O-acetyl)glucoside-5-O-glucoside	Flavonoids	Anthocyanidins	C29H33O17+	3	-	0	0	0	15006.4	14924.1	15293.7
Labn004065	4-Hydroxybenzoyl acetyl glucoside	Phenolic acids	Phenolic acids	C15H18O9	3	-	0	0	0	49743.3	82333.7	65909.1
Lakp003115	5-O-β-D-Glucopyranosyl-3-hydrobenzo(b)fu-ran-2-one	Phenolic acids	Phenolic acids	C14H16O8	2	-	283701	331382	299690	0	0	0
Lazn005262	Erythro-Guaiacylglycerol-β-Sinapyl Ether	Lignans and Coumarins	Lignans	C21H26O8	3	877875-96-2	66265.6	67514.2	18276.4	0	0	0
Zjhp082688	Spirost-5-en-3-ol-3-O-glucosyl(1→2)[glucosyl(1→3)]glucosyl(1→4)galactoside*	Steroids	Steroidal saponins	C51H82O23	1	-	2.77356e+06	3.21191e+06	2.95148e+06	0	0	0
Zjhp082605	Diosgenin*	Steroids	Steroid	C27H42O3	1	-	880399	841383	1.07687e+06	0	0	0
Qabp005310	Dehydroxy Epiruscogenin-glucose-glucose-glucoside*	Steroids	Steroidal saponins	C45H72O18	2	-	524582	613497	343797	0	0	0
Lhzp102630	3-Epidiosgenin-3-O-glucoside*	Steroids	Steroidal saponins	C33H52O8	2	-	492036	670630	526830	0	0	0
Cmpp007319	7-Methoxy-5-Prenyloxycoumarin	Lignans and Coumarins	Coumarins	C15H16O4	3	35590-41-1	103280	91444.6	74748.7	0	0	0
Qmgp102028	Isorubijervosine	Alkaloids	Steroid alkaloids	C33H53NO7	3	468-46-2	221628	245423	221652	0	0	0
Lmhn003799	Feruloylferuloyltartaric acid	Phenolic acids	Phenolic acids	C24H22O12	2	-	95222.9	210214	125526	0	0	0
Zmhp003322	Isovitexin-2''-O-(6'''-p-coumaroyl)glucoside	Flavonoids	Flavones	C36H36O17	3	-	123905	164863	101876	0	0	0
Zjhp082614	iso-Diosgenin-Glc*	Steroids	Steroidal saponins	C33H52O8	2	-	533868	772016	622918	0	0	0
Zjmp101908	Diosgenin-Glc-Glc	Steroids	Steroidal saponins	C39H62O13	3	-	106351	153576	129937	0	0	0
Zbhp002488	Malvidin-3-O-galactoside (Primulin)*	Flavonoids	Anthocyanidins	C23H25O12+	3	30113-37-2	696788	1.05273e+06	677122	0	0	0
Zbsn003878	Vicenin-3	Flavonoids	Flavones	C26H28O14	3	59914-91-9	466902	404897	738915	0	0	0
Zjhp083014	Gentrogenin-Glc-Glc-Glc-Xyl-Xyl	Steroids	Steroidal saponins	C55H86O27	2	-	165220	272148	242959	0	0	0
Zjbp081720	Spirost-5-ene-3,27-diol-3-O-rhamnosyl(1→2)O-[glucosyl(l→4)]glucoside*	Steroids	Steroidal saponins	C45H72O18	2	-	509765	653502	524587	0	0	0
pma0634	N1,N5-Bis(p-coumaroyl)spermine	Alkaloids	Phenolamine	C28H38N4O4	3	-	2.13761e+06	2.67928e+06	2.40978e+06	0	0	0
Zjzp081862	Diosgenin-Glc-Glc-Glc-Glc	Steroids	Steroidal saponins	C51H82O23	2	-	1.47522e+06	2.04243e+06	1.31107e+06	0	0	0
MWSprf162	(25R)-Spirost-4-ene-3,12-dione	Steroids	Steroidal saponins	C27H38O4	3	6875-60-1	16529.1	35185.8	12956.4	0	0	0
Lhlp102620	Diosgenin pentaglucoside*	Steroids	Steroidal saponins	C57H92O28	1	-	1.44835e+07	1.97857e+07	1.62689e+07	0	0	0
Zbhp002708	Malvidin-3-O-glucoside*	Flavonoids	Anthocyanidins	C23H25O12+	3	18470-06-9	721428	1.03382e+06	668565	0	0	0
Zjzp081882	Diosgenin-Glc-Glc-Glc-Glc-Glc	Steroids	Steroidal saponins	C57H92O28	2	-	5.82663e+06	6.8113e+06	5.97959e+06	0	0	0
pme2598	3,4-Dihydroxybenzeneacetic acid*	Phenolic acids	Phenolic acids	C8H8O4	3	102-32-9	330016	452313	358007	0	0	0
MWSN0167	Schaftoside	Flavonoids	Flavones	C26H28O14	3	51938-32-0	245804	287806	136209	0	0	0
Smhp003736	carlinoside	Flavonoids	Flavones	C26H28O15	3	59952-97-5	63970.1	90035	52126.3	0	0	0
Zjhp082691	Spirostan-5-en-12-one-3-O-glucosyl(1→2)[glucosyl(1→3)]glucosyl(1→4)galactoside (Cyrtonemoside A)	Steroids	Steroidal saponins	C51H80O24	1	-	232284	203099	211468	0	0	0
Zjcp102027	Pavitnoside D	Steroids	Steroidal saponins	C39H60O14	3	-	222938	289755	221347	0	0	0
Zjcp102111	3,20,26-Trihydroxy-furostan-5,22-diene-3-O-rhamnosyl-(1→2)-[rhamnosyl(1→4)rhamnosyl(1→4)]glucoside-26-O-glucoside (Smilaxchinoside B)	Steroids	Steroidal saponins	C57H92O26	2	-	113667	214093	85189	0	0	0
Zbsp003407	Apigenin-6,8-di-C-glucoside (Vicenin-2)	Flavonoids	Flavones	C27H30O15	3	23666-13-9	368466	412497	318641	0	0	0
Zjxp101204	Spirostane-25(27)-en-3,12-diol-3-O-glucosyl(1→2)galactoside (Macrostemonoside S)	Steroids	Steroidal saponins	C39H62O14	3	-	313512	324728	284450	0	0	0
Layp003186	(25R)-2α,3β-dihydroxy-5α-spirost-9-en-12-one 3-O-{O-β-D-glucopyra-nosyl-(1→2)-O-[O-α-L-rhamnopyranosyl-(1→4)-β-D-glucopyranosyl-(1→3)]-O-β-D-glucopyranosyl-(1→4)-β-D-galactopyranoside}*	Steroids	Steroidal saponins	C57H90O29	1	-	2.7459e+07	2.88816e+07	2.89935e+07	0	0	0
Zjzp081816	Smilagenin-3-O-glucosyl(1→2)mannoside (Smilageninoside)	Steroids	Steroidal saponins	C39H64O13	3	-	80027.6	142223	90795.9	0	0	0
Qabp004989	Dehydroxy Epiruscogenin-glucose-glucose-glucose-glucoside*	Steroids	Steroidal saponins	C51H82O23	1	-	2.40043e+06	2.12662e+06	1.94099e+06	0	0	0
Lmsp003852	1-O-p-Coumaroyl-4,6-(S)-HHDP-β-D-glucose	Phenolic acids	Phenolic acids	C29H24O16	3	-	435221	388596	456983	0	0	0
mws1292	Isoschaftoside	Flavonoids	Flavones	C26H28O14	3	52012-29-0	400396	320610	355594	0	0	0
Zjxp101242	Furost-20(22)-ene-3,26-diol-3-O-glucosyl(1→2)[glucosyl(1→3)]glucosyl(1→4)galactoside-26-O-glucoside (Macrostemonoside E)	Steroids	Steroidal saponins	C57H94O28	2	-	1.33959e+06	1.68338e+06	1.69375e+06	0	0	0
Zjzp081803	3-hydroxy-20-ene-Furostanol	Steroids	Steroid	C27H44O3	3	-	81762.6	142977	97106.7	0	0	0
Smhp004476	Isovitexin-2''-O-xyloside*	Flavonoids	Flavones	C26H28O14	3	-	466688	623580	520904	0	0	0
Lmmp002963	6-C-Methylquercetin-3-O-rutinoside	Flavonoids	Flavonols	C28H32O16	3	-	176279	172306	109953	0	0	0
Xmgp006913	2,4,2',4'-tetrahydroxy-3'-prenylchalcone	Flavonoids	Chalcones	C20H20O5	3	-	100623	118222	98121.8	0	0	0
Lmfn002465	1,2,4-Trihydroxynaphthalene-1,4-di-glucoside (Lawsoniaside)	Others	Others	C22H28O13	3	116964-02-4	122715	190238	225678	0	0	0
Jmwn004308	4-Dihydroxyphenethoxy-8-O-[6-O-(4-O-glucosyl)feruloyl]glucoside	Phenolic acids	Phenolic acids	C30H38O15	2	-	799382	1.38367e+06	670040	0	0	0
Zjhp083022	14-Dehydroxy-neoprazerigenin A-Glc-Glc-Glc-Glc-Glc	Steroids	Steroidal saponins	C57H90O28	1	-	1.81526e+06	2.44157e+06	1.61225e+06	0	0	0
Lmjp003655	6-C-MethylKaempferol-3-glucoside*	Flavonoids	Flavonols	C22H22O11	3	-	147609	248679	159819	0	0	0
Lcrn000347	7-hydroxyaustrobailignan 5	Lignans and Coumarins	Lignans	C20H22O5	3	-	7128.59	70264.3	312185	0	0	0
Zjxp101205	Spirost-25(27)ene-2,3-diol-3-O-glucosyl(1→2)galactoside	Steroids	Steroidal saponins	C39H62O14	3	-	4.15937e+06	5.02002e+06	4.15667e+06	0	0	0
Lmtn000940	1-O-(3,4-Dihydroxy-5-methoxy-benzoyl)-glucoside	Phenolic acids	Phenolic acids	C14H18O10	3	-	112995	115962	116984	0	0	0
pmp000239	Luteolin-6-C-(5''-glucuronyl)xyloside	Flavonoids	Flavones	C26H26O16	3	-	180880	160500	120156	0	0	0
Lmhn003668	p-Coumaroylsinapoyltartaric acid	Phenolic acids	Phenolic acids	C24H22O12	3	-	47922.9	55651.9	73860.5	0	0	0
pme1292	Homogentisic acid*	Phenolic acids	Phenolic acids	C8H8O4	3	451-13-8	304813	364957	360049	0	0	0
Zjhp083025	Furost-5,20(22)-dien-12-one-3-O-glucosyl(1-2)[glucosyl(1-3)]glucosyl(1-4)galactoside-26-O-glucoside (Kingianoside Z)*	Steroids	Steroidal saponins	C57H90O29	1	-	4.03276e+07	3.49955e+07	2.75842e+07	0	0	0
Lmnp102580	Apigenin-6-C-(2''-xylosyl)glucoside*	Flavonoids	Flavones	C26H28O14	3	-	799802	785231	841898	0	0	0
ZBN0177	Isovitexin-7-O-glucoside(Saponarin)	Flavonoids	Flavones	C27H30O15	3	20310-89-8	474610	708704	601763	0	0	0
Qmgp102027	Rubivirine	Alkaloids	Steroid alkaloids	C27H43NO3	3	-	130529	136911	241625	0	0	0
Cmdp004421	Gentrogenin-3-O-glucosyl(1→4)fucoside (Kingianoside B)	Steroids	Steroidal saponins	C39H60O13	2	145867-18-1	3.6094e+06	4.36549e+06	2.76511e+06	0	0	0
HJAP011	Chrysoeriol-8-C-glucoside (Scoparin)*	Flavonoids	Flavones	C22H22O11	3	301-16-6	55807.1	18011.1	34510.8	0	0	0
Cmlp005083	Furost-5-ene-3,22,26-triol-3-O-rhamnosyl(1→4)glucoside-26-O-glucoside (Asparasaponin II)	Steroids	Steroidal saponins	C45H74O18	3	-	42988	121693	57804.8	0	0	0
Lmgp004152	Diosmetin-8-C-(2''-O-arabinosyl)glucoside	Flavonoids	Flavones	C27H30O15	3	-	87398.7	149169	141163	0	0	0
Zmhp002409	Isoluteolin-6,8-di-C-glucoside	Flavonoids	Flavones	C27H30O16	3	-	111357	121686	91784.1	0	0	0
Ladp002734	wattoside I	Steroids	Steroidal saponins	C39H64O15	3	-	286952	586283	174975	0	0	0
Zbfn006124	2,6-Di-Feruloyl glucoside	Phenolic acids	Phenolic acids	C26H28O12	2	-	107135	209549	200836	0	0	0
Lalp004949	(24S,25R)-1β-[(β-D-glucopyranosyl)oxy]-6β-hydroxy-3α,5α-spirosteroid-24-yl-β-D-glucopyranoside	Steroids	Steroidal saponins	C39H62O15	3	-	328716	538430	343667	0	0	0
Cmpp005475	Meranzin	Lignans and Coumarins	Coumarins	C15H16O4	2	23971-42-8	332518	229903	204249	0	0	0
Cmsp002257	Peonidin-3-O-sambubioside	Flavonoids	Anthocyanidins	C27H31O15+	3	-	40076.6	42276.7	33822.1	0	0	0
Lmtp002474	Apigenin-6-C-(2''-glucosyl)arabinoside	Flavonoids	Flavones	C26H28O14	3	-	361262	482359	340729	0	0	0
Qabp004038	3-Epineoruscogenin-glucose-glucose-glucose-glucose-glucoside*	Steroids	Steroidal saponins	C57H90O29	1	-	3.7506e+07	2.98676e+07	3.03056e+07	0	0	0
Qabp004961	Dehydroxy Epiruscogenin-glucose-glucose-glucose-glucose-glucoside*	Steroids	Steroidal saponins	C57H92O28	1	-	1.48227e+07	1.41024e+07	1.01382e+07	0	0	0
Zjhp082603	Diosgenin	Steroids	Steroid	C27H42O3	1	-	66380.3	75030.7	71506.7	0	0	0
Zmbn001701	Indole-3-cyano-6-O-glucoside	Alkaloids	Plumerane	C16H18N2O6	3	-	99739.1	119418	128602	0	0	0
Lmpp003958	Malvidin-3-O-(6''-O-p-coumaroyl)glucoside	Flavonoids	Anthocyanidins	C32H31O14+	3	158189-28-7	153979	233459	148730	0	0	0
Zjhp082623	14-Dehydroxy-neoprazerigenin A-Glc-Glc	Steroids	Steroidal saponins	C39H60O13	3	-	687697	599533	402276	0	0	0
mws1299	Luteolin-8-C-glucoside (Orientin)	Flavonoids	Flavones	C21H20O11	3	28608-75-5	57609	67618.8	46202.8	0	0	0
Zjhp082671	3-O-Glucosyl-(1→2)-[xylosyl-(1→3)]-glucosyl-(1→4)-galactoside-yamogenin	Steroids	Steroidal saponins	C50H80O22	1	-	187664	220468	155701	0	0	0
HX1372	guaiacylglycerol-β-coniferyl ether	Lignans and Coumarins	Lignans	C20H24O7	3	-	30127.5	32642.5	23855	0	0	0
Lmyp004081	Isovitexin-2''-O-rhamnoside	Flavonoids	Flavones	C27H30O14	3	-	268910	182405	211870	0	0	0
pmp000573	Acacetin-7-O-galactoside	Flavonoids	Flavones	C22H22O10	3	-	85966.9	60081.4	63188.2	0	0	0
Wmmn000117	mudanoside B*	Phenolic acids	Phenolic acids	C18H24O14	3	203511-37-9	80575.4	104574	96478.5	0	0	0
Zjhp083024	Disogenin-Glc-Glc-Glc-Glc-Glc*	Steroids	Steroidal saponins	C57H92O28	1	-	1.39408e+07	1.98375e+07	2.00864e+07	0	0	0
Cmzp002582	Malvidin-3-O-rutinoside	Flavonoids	Anthocyanidins	C29H35O16+	3	-	99671.5	122754	140960	0	0	0
Lmtp002642	Apigenin-8-C-(2''-glucosyl)arabinoside	Flavonoids	Flavones	C26H28O14	2	-	339410	349071	326911	0	0	0
pmp000237	Apigenin-6-C-(2''-glucuronyl)xyloside	Flavonoids	Flavones	C26H26O15	3	-	66832.6	50520.1	57049.7	0	0	0
Jmzn006005	3,4-methylenedioxy cinnamyl alcohol	Others	Alcohol compounds	C10H10O3	3	58095-76-4	37382.6	36115.2	32667.4	0	0	0
Zjhp082621	Diosgenin-Glc-Xyl	Steroids	Steroidal saponins	C38H60O12	3	-	91801.3	136324	73727	0	0	0
pmp000756	Ruscogenin-1-O-carboxyglucosyl(1,2)rhamnoside	Steroids	Steroidal saponins	C41H64O14	2	-	252696	262460	194136	0	0	0
Zjhp082695	Spirost-5-ene-3,14-diol-3-O-glucosyl(1→2)[glucosyl(1→3)]glucosyl(1→4)galactoside	Steroids	Steroidal saponins	C51H82O24	2	-	90159.1	106988	101043	0	0	0
Wafn002874	4-O-(4'-O-alpha-D-Glucopyranosyl)caffeoylquinic acid	Phenolic acids	Phenolic acids	C22H28O14	3	1401352-62-2	32334.1	43808.4	41454.3	0	0	0
mws0052	Baicalin	Flavonoids	Flavones	C21H18O11	3	21967-41-9	2.05843e+06	5.94242e+06	1.72608e+06	0	0	0
Zjzp081865	3-hydroxy-20-ene-Furostanol-Glc-Glc-Glc-Glc*	Steroids	Steroidal saponins	C51H84O23	3	-	67668.7	90223.5	53575.1	0	0	0
Zbfn005854	2,6-Di-(4-hydroxycinnamoyl)glucoside	Phenolic acids	Phenolic acids	C24H24O10	3	-	31755.9	54242.6	24186.1	0	0	0
pme3227	Vitexin-2''-O-rhamnoside	Flavonoids	Flavones	C27H30O14	3	64820-99-1	769216	589533	718698	0	0	0
Zjhp083026	Isochiapagenin-Glc-Glc-Glc-Glc-Glc	Steroids	Steroidal saponins	C57H92O29	2	-	789614	1.53569e+06	1.12069e+06	0	0	0
Lmhn003801	Feruloylsinapoyltartaric acid	Phenolic acids	Phenolic acids	C25H24O13	2	-	76524.1	96540.6	100911	0	0	0
Lmhp002772	p-Coumaroylcadaverine	Alkaloids	Phenolamine	C14H20N2O2	2	-	298521	297087	335294	0	0	0
Zblp002245	Petunidin-3-O-glucoside	Flavonoids	Anthocyanidins	C22H23O12+	3	71991-88-3	932729	888319	649566	0	0	0
pmp000127	Chrysoeriol-6,8-di-C-glucoside	Flavonoids	Flavones	C28H32O16	2	-	929952	1.05652e+06	1.00765e+06	0	0	0
pmp000413	Genistein-8-C-glucoside	Flavonoids	Isoflavones	C21H20O10	3	66026-80-0	51773	48869.7	53387.7	0	0	0
Wchn005575	1-(4'-Hydroxy-3'-methoxyphenyl)-2-[4''-(3-hydroxypropyl)-2'',6''-dimethoxyphenyl]-propane-1,3-Diol	Others	Others	C21H28O8	3	-	70114.6	92601.2	65821.8	0	0	0
Zbsp003798	Vitexin-2''-O-glucoside	Flavonoids	Flavones	C27H30O15	3	61360-94-9	94510.8	56789.2	77000.2	0	0	0
Lmsn002937	1-O-Caffeoyl-6-O-galloyl-β-D-glucose	Phenolic acids	Phenolic acids	C22H22O13	3	-	75379.8	53845.8	64612.8	0	0	0
Qadp004838	Aspidistrin	Steroids	Steroidal saponins	C50H80O22	1	-	152539	209344	122994	0	0	0
Zahp003364	myricetin-3-O-β-D-xylopyranosyl-(1→2)-β-D-glucopyranoside	Flavonoids	Flavonols	C26H28O17	3	142449-93-2	14143.1	15938.8	2297.48	0	0	0
Zjhp083018	3-Hydroxy-cholest-5,14,16-trien-22-one-3-O-glucosyl(1→2)[xylosyl(1→3)]glucosyl(1→4)galactoside-26-O-glucoside (Polygonatumoside A)	Steroids	Steroidal saponins	C56H88O27	3	-	68007.7	70800.2	58551.5	0	0	0
Jmwn004371	4-Hydroxyphenethoxy-8-O-β-D-[6-O-(4-O-β-D-glucopyranosyl)-sinapoyl]glucopyranoside	Phenolic acids	Phenolic acids	C31H40O16	2	-	629020	1.07494e+06	401118	0	0	0
Zjzp081884	2-Hydroxy diosgenin-Glc-Glc-Glc-Glc-Glc	Steroids	Steroidal saponins	C57H92O29	3	-	1.88515e+06	1.79868e+06	1.97955e+06	0	0	0
Zjxp101233	Tigogenin-3-O-glucosyl(1→2)[glucosyl(1→3)]glucosyl(1→4)galactoside (Macrostemonoside A)*	Steroids	Steroidal saponins	C51H84O23	3	143049-26-7	39481.5	46526.2	53359.3	0	0	0
pmb0824	Syringic acid-4-O-(6''-feruloyl)glucoside	Phenolic acids	Phenolic acids	C25H28O13	3	-	93834.9	97586.3	95334.6	0	0	0
Labn002107	galloyl xylosyl glucoside*	Phenolic acids	Phenolic acids	C18H24O14	3	-	82473.6	114833	79578.2	0	0	0
HJAP024	Kaempferol-6,8-di-C-glucoside	Flavonoids	Flavonols	C27H30O16	3	-	104138	122719	107249	0	0	0
pmp000233	Swertiajaponin	Flavonoids	Flavones	C22H22O11	3	6980-25-2	116583	123150	137755	0	0	0
Lahp002857	Epicatechin-(4β→8)-epigallocatechin	Flavonoids	Flavanols	C30H26O13	3	-	244488	198139	371946	0	0	0
Hmcp001628	Limocitrin-3,7-di-O-glucoside	Flavonoids	Flavonols	C29H34O18	3	-	112715	109972	118250	0	0	0
pmp000241	Luteolin-6-C-(2''-glucuronyl)glucoside	Flavonoids	Flavones	C27H28O17	3	-	184040	194115	270023	0	0	0
pmp000120	Diosmetin-6-C-glucoside	Flavonoids	Flavones	C22H22O11	3	-	61538.2	128852	106081	0	0	0
Zmcp003989	Kaempferol-3-O-rhamnosyl(1→2)glucoside	Flavonoids	Flavonols	C27H30O15	3	-	16583.9	29806	10676.6	0	0	0
pmb1207	O-Feruloyl 3-hydroxycoumarin	Lignans and Coumarins	Coumarins	C19H14O6	3	-	305607	165153	264585	0	0	0
MWSHY0136	Kaempferol-3-O-glucoside (Astragalin)	Flavonoids	Flavonols	C21H20O11	3	480-10-4	113450	96516.2	106670	0	0	0
Zjhp083023	iso-14-Dehydroxy-neoprazerigenin A-Glc-Glc-Glc-Glc-Glc	Steroids	Steroidal saponins	C57H90O28	3	-	52006.5	93939.1	55738	0	0	0
HX1366	coumarin	Lignans and Coumarins	Coumarins	C9H6O2	2	-	7.38777e+06	7.72723e+06	8.60536e+06	0	0	0
pmb0382	O-Feruloyl 4-hydroxycoumarin	Lignans and Coumarins	Coumarins	C19H14O6	3	-	587589	353414	249761	0	0	0
Hmqp003435	Apigenin-7-O-(2''-O-apiosyl)(6''-Malonyl)glucoside	Flavonoids	Flavones	C29H30O17	3	-	63096.1	54979	117630	0	0	0
Lmnp002845	Hispidulin-8-C-glucoside*	Flavonoids	Flavones	C22H22O11	3	-	41494.9	78846.8	86178.5	0	0	0
pmb0631	Orientin-6-C-arabinoside	Flavonoids	Flavones	C26H28O15	3	-	9487.84	23121	21331.7	0	0	0
