# Supplementary material for: The Effect of Seasonal and Annual Variation on the Quality of Polygonatum Cyrtonema Hua Rhizomes
Source: Plants (Basel). 2024 Dec 10;13(24):3459. doi: 10.3390/plants13243459 (PMC11676584; doi:10.3390/plants13243459)
Supplement: Supplementary file 1 [file plants-13-03459-s001.zip › !Table S2 KEGG-AS4 vs. AS3.xlsx]

## Sheet: Sheet1
Table S2. Number of metabolites in the comparion AS4 vs. AS3 groups annotated to KEGG pathways
Kegg_pathway	ko_ID	P-value	Annotated upregulated DASM_number	Annotated downregulated DASM_number	Annotated DASM_number	Annotated metabolite_number	Pathway
Phenylalanine metabolism	ko00360	0.018	4	3	7	9	https:\\www.genome.jp\dbget-bin\www_bget?map00360
Glycerophospholipid metabolism	ko00564	0.0571	1	2	3	3	https:\\www.genome.jp\dbget-bin\www_bget?map00564
Metabolic pathways	ko01100	0.11	22	15	37	85	https:\\www.genome.jp\dbget-bin\www_bget?map01100
Biosynthesis of various plant secondary metabolites	ko00999	0.13	4	3	7	12	https:\\www.genome.jp\dbget-bin\www_bget?map00999
Isoflavonoid biosynthesis	ko00943	0.151	5	0	5	8	https:\\www.genome.jp\dbget-bin\www_bget?map00943
Tropane, piperidine and pyridine alkaloid biosynthesis	ko00960	0.16	4	0	4	6	https:\\www.genome.jp\dbget-bin\www_bget?map00960
Phenylpropanoid biosynthesis	ko00940	0.176	4	4	8	15	https:\\www.genome.jp\dbget-bin\www_bget?map00940
Ubiquinone and other terpenoid-quinone biosynthesis	ko00130	0.297	2	1	3	5	https:\\www.genome.jp\dbget-bin\www_bget?map00130
Flavonoid biosynthesis	ko00941	0.326	8	2	10	22	https:\\www.genome.jp\dbget-bin\www_bget?map00941
Anthocyanin biosynthesis	ko00942	0.39	1	0	1	1	https:\\www.genome.jp\dbget-bin\www_bget?map00942
Carbapenem biosynthesis	ko00332	0.39	0	1	1	1	https:\\www.genome.jp\dbget-bin\www_bget?map00332
Carotenoid biosynthesis	ko00906	0.39	1	0	1	1	https:\\www.genome.jp\dbget-bin\www_bget?map00906
Glycosylphosphatidylinositol (GPI)-anchor biosynthesis	ko00563	0.39	0	1	1	1	https:\\www.genome.jp\dbget-bin\www_bget?map00563
Sphingolipid metabolism	ko00600	0.39	0	1	1	1	https:\\www.genome.jp\dbget-bin\www_bget?map00600
Biosynthesis of various alkaloids	ko00996	0.508	1	1	2	4	https:\\www.genome.jp\dbget-bin\www_bget?map00996
Biosynthesis of secondary metabolites	ko01110	0.585	18	8	26	76	https:\\www.genome.jp\dbget-bin\www_bget?map01110
D-Amino acid metabolism	ko00470	0.629	1	0	1	2	https:\\www.genome.jp\dbget-bin\www_bget?map00470
Folate biosynthesis	ko00790	0.629	0	1	1	2	https:\\www.genome.jp\dbget-bin\www_bget?map00790
Lysine degradation	ko00310	0.629	1	0	1	2	https:\\www.genome.jp\dbget-bin\www_bget?map00310
Nicotinate and nicotinamide metabolism	ko00760	0.629	1	0	1	2	https:\\www.genome.jp\dbget-bin\www_bget?map00760
Plant hormone signal transduction	ko04075	0.629	1	0	1	2	https:\\www.genome.jp\dbget-bin\www_bget?map04075
Isoquinoline alkaloid biosynthesis	ko00950	0.776	0	1	1	3	https:\\www.genome.jp\dbget-bin\www_bget?map00950
Pantothenate and CoA biosynthesis	ko00770	0.776	0	1	1	3	https:\\www.genome.jp\dbget-bin\www_bget?map00770
Tyrosine metabolism	ko00350	0.825	2	1	3	10	https:\\www.genome.jp\dbget-bin\www_bget?map00350
Arginine and proline metabolism	ko00330	0.834	0	2	2	7	https:\\www.genome.jp\dbget-bin\www_bget?map00330
Biosynthesis of cofactors	ko01240	0.834	1	1	2	7	https:\\www.genome.jp\dbget-bin\www_bget?map01240
Diterpenoid biosynthesis	ko00904	0.865	1	0	1	4	https:\\www.genome.jp\dbget-bin\www_bget?map00904
Glutathione metabolism	ko00480	0.865	1	0	1	4	https:\\www.genome.jp\dbget-bin\www_bget?map00480
Tryptophan metabolism	ko00380	0.928	1	1	2	9	https:\\www.genome.jp\dbget-bin\www_bget?map00380
Flavone and flavonol biosynthesis	ko00944	0.981	2	0	2	12	https:\\www.genome.jp\dbget-bin\www_bget?map00944
