# Supplementary material for: The Effect of Seasonal and Annual Variation on the Quality of Polygonatum Cyrtonema Hua Rhizomes
Source: Plants (Basel). 2024 Dec 10;13(24):3459. doi: 10.3390/plants13243459 (PMC11676584; doi:10.3390/plants13243459)
Supplement: Supplementary file 1 [file plants-13-03459-s001.zip › !Table S3 KEGG-AS5 vs. AS4.xlsx]

## Sheet: Sheet1
Table S3. Number of metabolites in the comparion AS5 vs. AS4 groups annotated to KEGG pathways
Kegg_pathway	ko_ID	P-value	Annotated upregulated DASM_number	Annotated downregulated DASM_number	Annotated DASM_number	Annotated metabolite_number	Pathway
Metabolic pathways	ko01100	0.388889	1	1	2	85	https:\\www.genome.jp\dbget-bin\www_bget?map01100
Biosynthesis of secondary metabolites	ko01110	0.24085	1	1	2	67	https:\\www.genome.jp\dbget-bin\www_bget?map01110
Flavonoid biosynthesis	ko00941	0.298366	0	1	1	22	https:\\www.genome.jp\dbget-bin\www_bget?map00941
Biosynthesis of various plant secondary metabolites	ko00999	0.169281	1	0	1	12	https:\\www.genome.jp\dbget-bin\www_bget?map00999
