# Supplementary material for: The Effect of Seasonal and Annual Variation on the Quality of Polygonatum Cyrtonema Hua Rhizomes
Source: Plants (Basel). 2024 Dec 10;13(24):3459. doi: 10.3390/plants13243459 (PMC11676584; doi:10.3390/plants13243459)
Supplement: Supplementary file 1 [file plants-13-03459-s001.zip › !Table S4 KEGG-PA vs. PS.xlsx]

## Sheet: Sheet1
Table S4. Number of metabolites in the comparison of PA vs. PS groups annotated to KEGG pathways
Kegg_pathway	ko_ID	P-value	Annotated upregulated DASM_number	Annotated downregulated DASM_number	Annotated DASM_number	Annotated metabolite_number	Pathway
Anthocyanin biosynthesis	ko00942	0.0614459	2	2	4	4	www.genome.jp\dbget-bin\www_bget?map00942
Flavone and flavonol biosynthesis	ko00944	0.0817554	4	6	10	14	www.genome.jp\dbget-bin\www_bget?map00944
Flavonoid biosynthesis	ko00941	0.107413	0	12	12	18	www.genome.jp\dbget-bin\www_bget?map00941
Ubiquinone and other terpenoid-quinone biosynthesis	ko00130	0.124975	1	2	3	3	www.genome.jp\dbget-bin\www_bget?map00130
Phenylalanine metabolism	ko00360	0.187436	0	4	4	5	www.genome.jp\dbget-bin\www_bget?map00360
Arginine and proline metabolism	ko00330	0.226449	0	5	5	7	www.genome.jp\dbget-bin\www_bget?map00330
Folate biosynthesis	ko00790	0.252033	0	2	2	2	www.genome.jp\dbget-bin\www_bget?map00790
Monoterpenoid biosynthesis	ko00902	0.252033	0	2	2	2	www.genome.jp\dbget-bin\www_bget?map00902
Metabolic pathways	ko01100	0.266119	3	34	37	69	www.genome.jp\dbget-bin\www_bget?map01100
Isoflavonoid biosynthesis	ko00943	0.315561	0	3	3	4	www.genome.jp\dbget-bin\www_bget?map00943
Phenylpropanoid biosynthesis	ko00940	0.401379	0	8	8	14	www.genome.jp\dbget-bin\www_bget?map00940
2-Oxocarboxylic acid metabolism	ko01210	0.504065	0	1	1	1	www.genome.jp\dbget-bin\www_bget?map01210
Aminoacyl-tRNA biosynthesis	ko00970	0.504065	0	1	1	1	www.genome.jp\dbget-bin\www_bget?map00970
Carbon metabolism	ko01200	0.504065	0	1	1	1	www.genome.jp\dbget-bin\www_bget?map01200
Indole alkaloid biosynthesis	ko00901	0.504065	0	1	1	1	www.genome.jp\dbget-bin\www_bget?map00901
Lysine biosynthesis	ko00300	0.504065	0	1	1	1	www.genome.jp\dbget-bin\www_bget?map00300
One carbon pool by folate	ko00670	0.504065	0	1	1	1	www.genome.jp\dbget-bin\www_bget?map00670
Isoquinoline alkaloid biosynthesis	ko00950	0.506148	0	2	2	3	www.genome.jp\dbget-bin\www_bget?map00950
Tyrosine metabolism	ko00350	0.509118	2	2	4	7	www.genome.jp\dbget-bin\www_bget?map00350
Biosynthesis of cofactors	ko01240	0.510347	1	4	5	9	www.genome.jp\dbget-bin\www_bget?map01240
Biosynthesis of amino acids	ko01230	0.756098	0	1	1	2	www.genome.jp\dbget-bin\www_bget?map01230
Lysine degradation	ko00310	0.756098	0	1	1	2	www.genome.jp\dbget-bin\www_bget?map00310
Nicotinate and nicotinamide metabolism	ko00760	0.881072	1	0	1	3	www.genome.jp\dbget-bin\www_bget?map00760
Pantothenate and CoA biosynthesis	ko00770	0.881072	0	1	1	3	www.genome.jp\dbget-bin\www_bget?map00770
Stilbenoid, diarylheptanoid and gingerol biosynthesis	ko00945	0.881072	0	1	1	3	www.genome.jp\dbget-bin\www_bget?map00945
beta-Alanine metabolism	ko00410	0.881072	0	1	1	3	www.genome.jp\dbget-bin\www_bget?map00410
Biosynthesis of secondary metabolites	ko01110	0.911724	1	26	27	60	www.genome.jp\dbget-bin\www_bget?map01110
Biosynthesis of various plant secondary metabolites	ko00999	0.940623	0	4	4	12	www.genome.jp\dbget-bin\www_bget?map00999
Glutathione metabolism	ko00480	0.942518	0	1	1	4	www.genome.jp\dbget-bin\www_bget?map00480
Glycerophospholipid metabolism	ko00564	0.942518	0	1	1	4	www.genome.jp\dbget-bin\www_bget?map00564
ABC transporters	ko02010	0.972467	0	1	1	5	www.genome.jp\dbget-bin\www_bget?map02010
Tryptophan metabolism	ko00380	0.984808	0	2	2	9	www.genome.jp\dbget-bin\www_bget?map00380
Tropane, piperidine and pyridine alkaloid biosynthesis	ko00960	0.986933	1	0	1	6	www.genome.jp\dbget-bin\www_bget?map00960
